# Supplementary material for: Chronic Variable Stress May Induce Apoptosis in the Testis and Epididymal Sperm of Young Male Rats
Source: Biology (Basel). 2025 Jun 12;14(6):690. doi: 10.3390/biology14060690 (PMC12189084; doi:10.3390/biology14060690)
Supplement: Supplementary file 1 [file biology-14-00690-s001.zip]

Archive with 1 entries (1 files):
- biology-3651179-supplementary.pdf
